# Supplementary material for: Configurable Modular EEG Classification Framework with Multiscale Features and Ensemble Learning: A Reproducible Evaluation for Schizophrenia Detection
Source: Bioengineering (Basel). 2026 Apr 7;13(4):430. doi: 10.3390/bioengineering13040430 (PMC13113903; doi:10.3390/bioengineering13040430)
Supplement: Supplementary file 1 [file bioengineering-13-00430-s001.zip]

Archive with 1 entries (1 files):
- bioengineering-4166030-supplementary.pdf
